# Supplementary material for: A Rapid and Cheap Method for Extracting and Quantifying Lycopene Content in Tomato Sauces: Effects of Lycopene Micellar Delivery on Human Osteoblast-Like Cells
Source: Nutrients. 2022 Feb 8;14(3):717. doi: 10.3390/nu14030717 (PMC8838682; doi:10.3390/nu14030717)
Supplement: Supplementary file 1 [file nutrients-14-00717-s001.zip]

Archive with 1 entries (1 files):
- nutrients-1535361-supplementary.pdf
